# Supplementary material for: Identifying pyroptosis-related genes as novel therapeutic targets in diabetic foot ulceration
Source: Diabetol Metab Syndr. 2025 Aug 1;17:306. doi: 10.1186/s13098-025-01880-9 (PMC12315281; doi:10.1186/s13098-025-01880-9)
Supplement: Supplementary file 1 — Supplementary Material 1 [file 13098_2025_1880_MOESM1_ESM.xlsx]

## Sheet: group
Supplementary Table S1 Group Information
Test set GSE147890		Validation set GSE80178
ID	group	ID	group
GSM4448280	Control	GSM2114240	Control
GSM4448281	Control	GSM2114241	Control
GSM4448282	Control	GSM2114242	Control
GSM4448284	Control	GSM2114231	DWH
GSM4448286	Control	GSM2114232	DWH
GSM4448287	Control	GSM2114233	DWH
GSM4448288	Control	GSM2114234	DWH
GSM4448289	Control	GSM2114235	DWH
GSM4448290	Control	GSM2114236	DWH
GSM4448291	Control	GSM2114237	DWH
GSM4448292	Control	GSM2114238	DWH
GSM4448293	Control	GSM2114239	DWH
GSM4448294	DWH
GSM4448295	DWH
GSM4448296	DWH
GSM4448297	DWH
GSM4448298	DWH
GSM4448299	DWH
GSM4448300	DWH
GSM4448301	DWH
GSM4448302	DWH
GSM4448303	DWH
GSM4448304	DWH
GSM4448305	DWH
