# Supplementary material for: Identifying pyroptosis-related genes as novel therapeutic targets in diabetic foot ulceration
Source: Diabetol Metab Syndr. 2025 Aug 1;17:306. doi: 10.1186/s13098-025-01880-9 (PMC12315281; doi:10.1186/s13098-025-01880-9)
Supplement: Supplementary file 2 — Supplementary Material 2 [file 13098_2025_1880_MOESM2_ESM.xlsx]

## Sheet: Sheet1
Supplementary Table S2 Pyroptosis-Related Genes list
CARD8	RELA	GJA1	APOC3	TLR2	H3C12	STAT6	BNIP3	CCDC6	RAB5A
DPP9	BRCA1	ANXA3	EEF2K	GSK3B	H4C3	DRD2	IRGM	MUC20	SRPK1
ZBP1	GSTP1	HTRA1	FPR2	ICAM1	H3C13	HDAC3	ANO6	APP	STXBP2
TRIM21	SERPINC1	SIRT3	ATP6AP1	PTGS2	H2AC4	LMNA	CNR1	ACE2	ATG7
APIP	CD55	FUS	TNFSF10	SREBF1	H3C2	ADORA1	VCAM1	TRPA1	CDC37
DPP8	COL2A1	SNIP1	NDUFA13	STK4	H4C1	ADORA2B	FADD	IL13	UBE2D3
IFI27	CYBB	PRDM1	TRIM25	KLF4	H2AC6	ACTN4	VIM	IL27	LRPPRC
CD274	GGT1	PCSK9	GABARAP	PRF1	H2BC14	ADORA2A	CAPN1	EGFR	MELK
STAT3	CDKN1B	TNFRSF11B	SMC4	EZR	H2BC15	CA9	JUN	AKT1	HNRNPC
SIRT1	GALNS	GATA1	FOXO4	MST1	H3C11	CBFB	RIPK3	ALPL	IGF2BP3
NAIP	PAH	ADAR	SYVN1	VTN	H3C14	HSP90B1	BECN1	GAPDH	IL18BP
MEFV	RPS19	IFI16	GABARAPL1	CITED2	H3C3	ADORA3	MAP2K6	COL1A1	PDCD6IP
DDX3X	CA1	IL17A	FGF21	MCOLN1	H3C4	IFNB1	CALM1	ADRB2	AHSA1
NINJ1	SERPINH1	PKM	IL37	VPS4A	H3C6	NOP56	CALM2	ATF6	ATG3
TRIM24	ALOX15	VDR	SETD7	AMIGO2	H4C5	OSM	CALM3	RUNX2	GPER1
CASP7	BCL6	PINK1	SLC6A14	LETMD1	H4C6	FLOT1	BRCC3	PEPD	USP24
AGER	HP	IKBKE	TRIM38	SNRK	H2AC8	ANLN	BHLHE40	SPP1	BST2
MAPK14	LCN2	KIF23	KCNK5	VSIG4	H2BC11	PECAM1	BHLHE41	DGCR8	DEPTOR
GBP1	TRAF2	MDH1	PLA2R1	MFHAS1	H2BC13	RCN1	ATOH8	BGLAP	ERP44
MAP3K20	FMR1	ARID5B	SMURF2	SF3A2	H2BC3	USP18	ALK	MS4A2	MAVS
DNMT1	PLAUR	CRTAC1	NLRX1	MPEG1	H2BC9	S100A12	CSNK1A1	NCR1	BNIP3L
DHX9	S100A9	ALKBH5	DTX3L	HDAC6	H3C10	METTL14	BIRC2	ORMDL3	IL13RA2
NLRP9	CMA1	SQSTM1	APOA1	ABL1	H4C11	NOP2	CDK1	POP1	LYST
TNFRSF21	FCGRT	MLKL	FASN	EPHA2	H4C16	TRIM31	TFAP2A	XPNPEP1	EIF3C
H2AX	GABRG3	NR4A1	SGK1	PPARG	H4C8	RRBP1	BIRC3	KRT80	STXBP3
H2AC20	SIRT6	UBR2	IKZF1	HSP90AA1	H4C9	RSF1	E2F4	BTK	VPS4B
TUG1	CUL4B	NINJ2	SPTAN1	TLR3	H2AC14	RSL1D1	LY96	MDM2	BTN3A1
MTOR	P4HA1	SLC46A2	AQP1	HSP90AB1	H2BC12	KDM5D	ATG16L1	AXL	CGAS
FOXO3	RASGRF1	CPTP	COL1A2	CDK9	H2BC5	TAF6L	MIB1	BCL2	VPS28
ATG5	S100A8	ETS1	KIF11	IRF3	H3C8	TRIM64	UBE2D2	IL1RN	FXYD6
NFKB1	CLEC3B	TRAF6	MUC1	FGF5	H4C2	SOCS1	GLMN	MAPT	SEC22B
CTSG	FKBP10	TET2	MYH9	IRF9	H4C4	CRYZL2P-SEC16B	SUGT1	RIPK1	TRPM2
ELAVL1	FSTL1	CEBPB	STAT5A	UCP1	H2AC18	CAMP	NLRP13	STXBP1	UFL1
TXNIP	PVALB	S100A4	ACTG1	MELTF	H2AC7	MRE11	TUBB6	YWHAE	CLEC5A
MAPK11	SLC4A2	SNRPN	NEDD4	GNA15	H2BC1	TFG	TLR8	IFIH1	SIGLEC14
NEK7	CPA3	INPP5D	SPTBN1	TSLP	H2BC17	FNDC5	MYD88	ANXA2	GPX4
NFE2L2	PPIC	IQGAP1	TFAM	TIFA	H2BC4	FNDC4	APAF1	CASP10	NOD1
ADIPOQ	PRG2	RBMX	TPM3	ZDHHC1	H2BC6	MAP3K7	HKDC1	CFH	NOD2
TREM2	RPL3	TOMM20	BSG	TRIM59	H3C7	PARP1	WFDC12	HSF1	PJVK
VEGFA	RPL7A	UTS2	CXCL8	EZH2	H4C12	PRKN	SNAP25	CRKL	PLCG1
HDAC2	ANKLE2	CTSV	PGF	DNMT3A	H4C13	USP8	USP9X	CSTB	PRKACA
STING1	H1-2	SIGLEC15	USP14	DNMT3B	H2AJ	LDLR	DKK1	FTO	TIRAP
METTL3	USP48	ZNF532	MVP	POLA1	H2BC10	NR1H2	TNFAIP1	HUWE1	BAK1
PRMT5	GAR1	TRIM45	USP25	RBBP4	H2BC26	MKI67	XIAP	IRAK3	BAX
TREM1	RPL27A	ULK1	USF2	EED	H3C15	TCEA3	NOS1	CD14	CASP1
FLNA	DHX8	PTPN11	FAT1	SUZ12	H2BC8	USP47	NOS2	CHI3L1	CASP3
PTX3	H1-5	SMAD2	IL32	H3-3A	H4C14	IL36G	TACR1	HNRNPA2B1	CASP4
GBP5	SSR1	APOE	SLC16A4	PRIM1	H2BC7	IL36B	DPEP1	PRDX6	CASP5
STAT2	ACSM3	ROCK1	YTHDF2	H3-3B	H4C15	PRTN3	PKN2	SOX10	CHMP2A
TRAF3	RBM26	SDHB	SLC30A7	RBBP7	H2AB1	SERPINB1	CHMP1A	TLR9	CHMP2B
FOXP3	SRP14	IKBKG	PIF1	H2BC21	H2AC19	DUOX1	TAC1	TNFSF13B	CHMP3
SESN2	H1-1	PAK2	OTUD4	POLA2	RNF103-CHMP3	ZEB2	ANO10	YWHAZ	CHMP4A
TLR4	PROM2	ANXA1	CHRFAM7A	H3C1	LOC102724334	GBP3	PYDC2	ASIC1	CHMP4B
BRD4	HEATR5A	GATA6	YAF2	PRIM2	PTEN	GBP2	PANX1	GSTO1	CHMP4C
MMP9	ZNF329	P2RX7	MALT1	H2AZ2	NFKBIA	APOL1	CCL5	NFS1	CHMP6
CHMP7	GZMB	CASP6	IL18	GSDMC	NLRP3	CASP9	NLRC4	NLRP6	SCAF11
CYCS	HMGB1	CASP8	IL1A	IL6	TP53	GSDMA	NLRP1	NLRP7	TNF
ELANE	IRF1	IRF2	IL1B	AIM2	TP63	GSDMB	NLRP2	PYCARD	GZMA
GSDMD	GSDME
