# Supplementary material for: Identifying pyroptosis-related genes as novel therapeutic targets in diabetic foot ulceration
Source: Diabetol Metab Syndr. 2025 Aug 1;17:306. doi: 10.1186/s13098-025-01880-9 (PMC12315281; doi:10.1186/s13098-025-01880-9)
Supplement: Supplementary file 3 — Supplementary Material 3 [file 13098_2025_1880_MOESM3_ESM.xlsx]

## Sheet: Sheet1
Supplementary Table S3 Details of the samples in GSE147890
Accession	Group	Title	Source name	Tissue	Disease state	Time
GSM4448280	Control	Control_0h_01	2mm skin biopsy	Human skin grafted in mice	control	0 hours
GSM4448281	Control	Control_0h_02	2mm skin biopsy	Human skin grafted in mice	control	0 hours
GSM4448282	Control	Control_0h_03	2mm skin biopsy	Human skin grafted in mice	control	0 hours
GSM4448283	Delete	Control_0h_04	2mm skin biopsy	Human skin grafted in mice	control	0 hours
GSM4448284	Control	Control_0h_05	2mm skin biopsy	Human skin grafted in mice	control	0 hours
GSM4448285	Delete	Control_0h_06	2mm skin biopsy	Human skin grafted in mice	control	0 hours
GSM4448286	Control	Control_0h_07	2mm skin biopsy	Human skin grafted in mice	control	0 hours
GSM4448287	Control	Control_24h_01	6mm skin biopsy around wound edge	Human skin grafted in mice	control	24 hours
GSM4448288	Control	Control_24h_02	6mm skin biopsy around wound edge	Human skin grafted in mice	control	24 hours
GSM4448289	Control	Control_24h_03	6mm skin biopsy around wound edge	Human skin grafted in mice	control	24 hours
GSM4448290	Control	Control_24h_04	6mm skin biopsy around wound edge	Human skin grafted in mice	control	24 hours
GSM4448291	Control	Control_24h_05	6mm skin biopsy around wound edge	Human skin grafted in mice	control	24 hours
GSM4448292	Control	Control_24h_06	6mm skin biopsy around wound edge	Human skin grafted in mice	control	24 hours
GSM4448293	Control	Control_24h_07	6mm skin biopsy around wound edge	Human skin grafted in mice	control	24 hours
GSM4448294	DWH	Diabetic_0h_01	2mm skin biopsy	Human skin grafted in diabetic mice	diabetic	0 hours
GSM4448295	DWH	Diabetic_0h_02	2mm skin biopsy	Human skin grafted in diabetic mice	diabetic	0 hours
GSM4448296	DWH	Diabetic_0h_03	2mm skin biopsy	Human skin grafted in diabetic mice	diabetic	0 hours
GSM4448297	DWH	Diabetic_0h_04	2mm skin biopsy	Human skin grafted in diabetic mice	diabetic	0 hours
GSM4448298	DWH	Diabetic_0h_05	2mm skin biopsy	Human skin grafted in diabetic mice	diabetic	0 hours
GSM4448299	DWH	Diabetic_0h_06	2mm skin biopsy	Human skin grafted in diabetic mice	diabetic	0 hours
GSM4448300	DWH	Diabetic_24h_01	6mm skin biopsy around wound edge	Human skin grafted in diabetic mice	diabetic	24 hours
GSM4448301	DWH	Diabetic_24h_02	6mm skin biopsy around wound edge	Human skin grafted in diabetic mice	diabetic	24 hours
GSM4448302	DWH	Diabetic_24h_03	6mm skin biopsy around wound edge	Human skin grafted in diabetic mice	diabetic	24 hours
GSM4448303	DWH	Diabetic_24h_04	6mm skin biopsy around wound edge	Human skin grafted in diabetic mice	diabetic	24 hours
GSM4448304	DWH	Diabetic_24h_05	6mm skin biopsy around wound edge	Human skin grafted in diabetic mice	diabetic	24 hours
GSM4448305	DWH	Diabetic_24h_06	6mm skin biopsy around wound edge	Human skin grafted in diabetic mice	diabetic	24 hours
Note: Samples highlighted in the table are the excluded samples
