# Supplementary material for: Identifying pyroptosis-related genes as novel therapeutic targets in diabetic foot ulceration
Source: Diabetol Metab Syndr. 2025 Aug 1;17:306. doi: 10.1186/s13098-025-01880-9 (PMC12315281; doi:10.1186/s13098-025-01880-9)
Supplement: Supplementary file 4 — Supplementary Material 4 [file 13098_2025_1880_MOESM4_ESM.xlsx]

## Sheet: Sheet1
Supplementary Table S4 Clinical Details of the samples in qPCR
Sample	Age	Mean±SD	Gender	Sampling site	Diagnosis	Diabetes duration	Ulcer/Wound duration	Preoperative treatment measures
DFU 1	57	64.4±8.4	Female	Surrounding area of diabetic foot ulcer	Type 2 diabetic foot disease (Wagner Grade 4); Diabetic peripheral vascular disease; Diabetic peripheral neuropathy	14 years	3 months	Insulin injection; Local application of non-antibiotic cream
DFU 2	73		Female	Surrounding area of diabetic foot ulcer	Type 2 diabetic foot disease (Wagner Grade 4); Hypertension	4 years	2 months	Taking hypoglycemic and antihypertensive drugs; Local application of non-antibiotic cream
DFU 3	70		Male	Surrounding area of diabetic foot ulcer	Type 2 diabetic foot disease (Wagner Grade 4); Diabetic peripheral vascular disease; Diabetic peripheral neuropathy;Hypertension	4 years	10 days	Insulin injection; Taking hypoglycemic drugs;
DFU 4	68		Male	Surrounding area of diabetic foot ulcer	Type 2 diabetic foot disease (Wagner Grade 4); Diabetic peripheral vascular disease; Diabetic peripheral neuropathy;Hypertension	18 years	14 days	Insulin injection; Taking hypoglycemic and antihypertensive drugs; Wound disinfection and dressing change
DFU 5	54		Female	Surrounding area of diabetic foot ulcer	Type 2 diabetic foot disease (Wagner Grade 3)	3 years	30 days	Insulin injection; Taking hypoglycemic drugs; Wound disinfection and dressing change
Control 1	70	60.2±13	Male	Surrounding area of acute wound	Open Fracture of Femoral Fracture; Hypertension	none	within 6 hours	none
Control 2	45		Female	Surrounding area of acute wound	Open Fracture of Ankle	none	within 6 hours	none
Control 3	64		Male	Surrounding area of acute wound	Open Fracture of the Distal Tibia and Fibula	none	within 6 hours	none
Control 4	48		Female	Surrounding area of acute wound	Open Fracture of the Distal Tibia and Fibula	none	within 6 hours	none
Control 5	74		Female	Surrounding area of acute wound	Open Fracture of Femoral Fracture	none	within 6 hours	none
