# Supplementary material for: Identifying pyroptosis-related genes as novel therapeutic targets in diabetic foot ulceration
Source: Diabetol Metab Syndr. 2025 Aug 1;17:306. doi: 10.1186/s13098-025-01880-9 (PMC12315281; doi:10.1186/s13098-025-01880-9)
Supplement: Supplementary file 8 — Supplementary Material 8 [file 13098_2025_1880_MOESM8_ESM.xlsx]

## Sheet: Sheet1
Supplementary Table S8 Univariate Logistic Regression Analysis
	Estimate	P	OR	CIlower	CIupper	Characteristics
RELA	6.56084	0.0553582	706.863	2.26989	2.0118e+06	RELA
TLR3	-3.68452	0.0600515	0.0251093	0.000239734	0.721302	TLR3
FSTL1	-3.26881	0.0245507	0.0380519	0.00116137	0.42011	FSTL1
PINK1	12.3613	0.0102357	233589	101.383	2.86469e+10	PINK1
ULK1	6.65153	0.0209129	773.967	5.28445	605900	ULK1
HDAC3	13.657	0.0259289	853377	59.6098	6.66636e+12	HDAC3
NLRX1	2.22764	0.0705415	9.27796	1.01139	147.108	NLRX1
NOD2	5.82465	0.0393955	338.541	2.98646	298162	NOD2
CPTP	5.98447	0.0367714	397.212	3.10301	334436	CPTP
